# Supplementary material for: A Study of Early-Stage Corrosion Behavior of AZ91 Alloy and MAO-Coated Alloy in 3.5% NaCl Solutions
Source: Materials (Basel). 2022 Nov 9;15(22):7909. doi: 10.3390/ma15227909 (PMC9699487; doi:10.3390/ma15227909)
Supplement: Supplementary file 1 [file materials-15-07909-s001.zip]

Archive with 1 entries (1 files):
- materials-1965719-supplementary.pdf
